# Supplementary material for: An LSPR Sensor Integrated with VCSEL and Microfluidic Chip
Source: Nanomaterials (Basel). 2022 Jul 29;12(15):2607. doi: 10.3390/nano12152607 (PMC9370176; doi:10.3390/nano12152607)
Supplement: Supplementary file 1 [file nanomaterials-12-02607-s001.zip]

Archive with 1 entries (1 files):
- nanomaterials-1830220-supplementary.pdf
